# Supplementary material for: Association between metabolic score of visceral fat and carotid atherosclerosis in Chinese health screening population: a cross-sectional study
Source: BMC Public Health. 2024 Jun 28;24:1723. doi: 10.1186/s12889-024-19186-2 (PMC11212235; doi:10.1186/s12889-024-19186-2)
Supplement: Supplementary file 1 — Supplementary Material 1. [file 12889_2024_19186_MOESM1_ESM.zip]

Archive with 2 entries (2 files):
- Additional Fig A1.pdf
- Additional Fig A2.pdf
